# Supplementary material for: Regulation of p27 and Cdk2 Expression in Different Adipose Tissue Depots in Aging and Obesity
Source: Int J Mol Sci. 2021 Oct 29;22(21):11745. doi: 10.3390/ijms222111745 (PMC8584112; doi:10.3390/ijms222111745)
Supplement: Supplementary file 1 [file ijms-22-11745-s001.zip]

Archive with 1 entries (1 files):
- ijms-1398859-supplementary.pdf
